# Supplementary material for: Loss of the candidate tumor suppressor ZEB1 (TCF8, ZFHX1A) in Sézary syndrome
Source: Cell Death Dis. 2018 Dec 5;9(12):1178. doi: 10.1038/s41419-018-1212-7 (PMC6281581; doi:10.1038/s41419-018-1212-7)
Supplement: Supplementary file 1 — Table S1 [file 41419_2018_1212_MOESM1_ESM.xlsx]

## Sheet: Foglio1
Table S1. Clinical features of SS patients analysed
Sample ID	Sex/Age*	TCRVb Family	TCRVβ+within CD3+CD4+ (%) ▫	CD4+/CD8+	Sample Material	Study	Array Type
P23	M/69	5.1	60	50.3	CD4+ sorted cells	Caprini et al. 2009	SNP 6.0
P30	F/47	13.1	80	27.6	CD4+ sorted cells	Caprini et al. 2009	SNP 6.0
P32	F/79	5.1	90	3.4	CD4+ sorted cells	Caprini et al. 2009	SNP 6.0
P38	M/50	5.1	85	9.6	CD4+ sorted cells	Caprini et al. 2009	SNP 6.0
P39	M/60	null§	95	52.7	CD4+ sorted cells	Caprini et al. 2009	SNP 6.0
P40	M/71	2	54	1.97	CD3+ sorted cells	Cristofoletti et al. 2013	SNP 6.0
P41	F/48	null§	99	8.2	CD4+ sorted cells	Caprini et al. 2009	SNP 6.0
P43	M/54	12	82	86.4	CD4+ sorted cells	Caprini et al. 2009	SNP 6.0
P45	M/79	null§	92	17.4	CD4+ sorted cells	Caprini et al. 2009	SNP 6.0
P50	M/62	null§	60	9.6	CD4+ sorted cells	Caprini et al. 2009	SNP 6.0
P53	M/70	12	78	12.5	CD4+ sorted cells	Cristofoletti et al. 2013	SNP 6.0
P57	M/60	5.1	65	6.42	CD4+ sorted cells	Cristofoletti et al. 2013	SNP 6.0
P60	M/75	null§	81	6.3	CD4+ sorted cells	Cristofoletti et al. 2013	SNP 6.0
P61	M/53	23	75	3.71	CD4+ sorted cells	Cristofoletti et al. 2013	SNP 6.0
P63	M/69	null§	68	11.33	CD4+ sorted cells	Cristofoletti et al. 2013	SNP 6.0
P64	M/71	2	81	3.9	CD4+ sorted cells	Cristofoletti et al. 2013	SNP 6.0
P65	M/77	5.3	85	14.9	CD4+ sorted cells	Cristofoletti et al. 2013	SNP 6.0
P67	F/64	2	81	57.84	CD4+ sorted cells	Cristofoletti et al. 2013	SNP 6.0
P68	M/69	6.7	81	20.25	CD4+ sorted cells	present study	SNP 6.0
P69	F/61	null§	94	45.8	CD4+ sorted cells	Cristofoletti et al. 2013	SNP 6.0
P70	F/74	8	51	3.22	CD4+ sorted cells	Cristofoletti et al. 2013	SNP 6.0
*at time of diagnosis; ▫percentage of dominant TCRVβ+ circulating neoplastic cells detected by FACS.
§In this case the TCR-Vβ panel was unable to identify the neoplastic clone in >95% CD4+ T cells. In the presence of
a high percentage (>97%) of CD60+ CD49d- CD26- cells, this feature could be considered as an indirect proof
of clonality [Scala E. et al. J Invest Dermatol 2002;119:193–6.]
