# Supplementary material for: Loss of the candidate tumor suppressor ZEB1 (TCF8, ZFHX1A) in Sézary syndrome
Source: Cell Death Dis. 2018 Dec 5;9(12):1178. doi: 10.1038/s41419-018-1212-7 (PMC6281581; doi:10.1038/s41419-018-1212-7)
Supplement: Supplementary file 2 — Table S2 [file 41419_2018_1212_MOESM2_ESM.xlsx]

## Sheet: Sheet1
Table S2
Primers	Forward	Reverse	Annealing T°	Fragment Size (bp)
Exon 1	GGAGGTGACTCGAGCATTTA	AGCACTACTTTCTACTTTCCC	50	240
Exon 2	GATTGTTTTACTAGTTGGTT	AAACGAATCATGAGAATACAATATTAC	52	297
Exon 3	CATTTGTCTTTCGTTTGTATTAGG	GTGACACAAAGACCTTCTTT	52	184
Exon 4	TAATAACTTAGTGGTGAGAT	GGTCATCATAGTGTTCCATT	52	380
Exon 5	GGGACTCAGTGGAAACTTTGG	CATTGAGGGCTGAGTTGTCA	52	335
Exon 6	TCACAAAAATGTCACTCTTAGTA	TGATATTTATTTATTACCAC	50	259
Exon 7-1	GGGAAATGAGGATACATAAAAA	ATTAGTCAAATAGCATATTACT	50	721
Exon7-2	CTTTGGTTGATCAAGATGG	CTCAAGACTGTAGTTGATG	50	672
Exon 7-3	CAAATGAACCCCAGGACA	GGGAGTTAGTCATCTTCAAAGGA	50	655
Exon 8	TCTCATGCTTTTATGTATATCTC	GTATATCATATCATGGACACTT	50	301
Exon9-1	CAAAGAGTTTGGGACCTGGA	TGAACAGGAATCACAGCATACA	52	449
Exon 9-2	GAAATCCTCTCGAATGAGCA	CTTGTCAAACTCTCTCTCTCGTC	52	473
