# Supplementary material for: Loss of the candidate tumor suppressor ZEB1 (TCF8, ZFHX1A) in Sézary syndrome
Source: Cell Death Dis. 2018 Dec 5;9(12):1178. doi: 10.1038/s41419-018-1212-7 (PMC6281581; doi:10.1038/s41419-018-1212-7)
Supplement: Supplementary file 7 — Table S3 [file 41419_2018_1212_MOESM7_ESM.xlsx]

## Sheet: Foglio1
Table S3. Significant regions of chromosomal changes identified by GISTIC in 24 SS tumors hybridized on SNP6 array
GAINS
Region number	cytoband	q value	residual q value	n. of tumors affected (%)	cell lines	wide peak boundaries		genes in wide peak	Candidate genes
1	20q11.21	0.0051427	0.0051427	0 (0)	2	chr20:29516917-29778673		6	BCL2L1,ID1,REM1,HM13,COX4I2,DEFB124
2	10p15.1	0.12759	0.12759	4/21 (19)	0	chr10:6646293-6707621		1	PRKCQ
3	13q21.1	0.1613	0.1613	4/21 (19)	0	chr13:54591033-54593068		0	[PRR20A]
4	8q24.13	0.17569	0.17569	13/21 (62)	3	chr8:126654818-129824409		2	MYC*,FAM84B
5	2q34	0.20759	0.20759	0 (0)	2	chr2:213672441-213824626		1	IKZF2
6	12q23.1	0.20759	0.20759	2/21 (9.5)	1	chr12:97197619-97198187		0	[TMPO]
7	19p13.2	0.20759	0.20759	4/21 (19)	0	chr19:12345586-12466099		3	ZNF443,ZNF799,ZNF709
8	3q26.32	0.20959	0.20959	2/21 (9.5)	1	chr3:180434254-180434901		1	PIK3CA§
9	6q27	0.20959	0.20959	3/21 (14.2)	3	chr6:117806682-170899992		230	EYA4* GRM1* IGF2R* LAMA2* MAP3K4* MAP3K5* MLLT4* MYB* ROS1* RPS6KA2 SGK1* TNFAIP3* EZR* MAP7* AKAP12 BCLAF1* FGFR1OP* SYNE1* MRPL18 NOX3 GOPC* ARID1B* C6orf103 TAAR9 C6orf170*
10	7q32.1	0.20959	0.20959	4/21 (19)	2	chr7:127755676-128189624		8	CALU,IMPDH1,HIG2,RBM28,METTL2B,FAM71F1,FAM71F2 LOC401399
11	10q26.3	0.20959	0.20959	1/21 (4.7)	2	chr10:131873347-132611225		0	[GLRX3]
12	16p11.2	0.20959	0.20959	2/21 (9.5)	0	chr16:30305041-30748377		18	ITGAL PHKG2 RNF40 SRCAP* SEPHS2 ZNF629 ZNF771 FBRS ZNF747 PRR14 XTP3TPA ZNF768 LOC90835 ZNF764 ZNF689 ZNF785 ZNF688 ZNF553
13	17q12	0.20959	0.20959	11/21 (52)	2	chr17:29843440-29861004		0	[c17orf102]
LOSS
Region number	cytoband	q value	residual q value	n. of tumors affected (%)	cell lines	wide peak boundaries		genes in wide peak	Candidate genes
1	10p11.22	4.8909e-15	5.43e-14	10/21 (47.6)	3	chr10:31313310-32135969		1	ZEB1
2	17p13.1	5.7279e-09	5.7279e-09	17/21 (81)	1	chr17:7501468-7534278		1	TP53*
3	10q23.31	2.1862e-08	2.1862e-08	12/21(57)	3	chr10:89567715-90024018		1	PTEN*
4	9p21.3	8.0525e-09	2.2668e-08	7/21 (33)	3	chr9:21337226-22438725		10	hsa-mir-31, CDKN2A*, CDKN2B*,IFNA1,IFNA2,IFNA6,IFNA8,IFNA13 MTAP,IFNE1
5	13q14.2	1.4424e-07	7.6775e-07	4/21 (19)	3	chr13:47731756-47894534		1	RB1*
6	2p23.3	1.0094e-06	1.0094e-06	8/21 (38)	1	chr2:25134364-26771401		14	DNMT3A*,DTNB,HADHA,HADHB,KIF3C,POMC,OTOF,RAB10,ASXL2* SELI,C2orf39,CIB4,GPR113,LOC339778
7	19p13.3	2.073e-06	1.913e-06	9/21 (42.8)	1	chr19:2804567-4257822		41	hsa-mir637,AES,DAPK3,EEF2,GNA11*,GNA15*,MATK,NFIC,MAP2K2* TBXAR,TLE2,EDG6,APBA3,EBI3,HMG20B,ZFR2*,PIP5K1C,TJP3,ITGB1BP,ZBTB7A,FZR1,SIRT6,PIAS4,CCDC94,NCLN,SHD,ZNF77,C19orf29,BRUNOL5,TLE6,ZNF556,DOHH,CREB3L3,RAX2,ATCAY,MRPL54,TMIGD2, ZNF57,C19orf28,GIPC3,ANKRD24*
8	6q24.1	9.5263e-06	9.5263e-06	9/21 (42.8)	1	chr6:139405940-139739396		3	CITED2, HECA, TXLNB
9	13q14.11	6.7244e-05	0.00014426	2/21 (9.5)	2	chr13:42277675-43403488		5	DNAJC15,ENOX1,EPSTI1,C13orf31,CCDC122
10	1p36.11	6.7713e-05	0.00019921	7/21 (33)	1	chr1:26773214-27027996		2	ARID1A*,PIGV
11	8p21.3	0.0021505	0.0021505	5/21 (23.8)	0	chr8:18887979-19720437		2	CSGALNACT1,SH2D4A
12	1p22.1	0.0010707	0.0059892	5/21 (23.8)	1	chr1:93028329-93424087		4	RPL5*,MTF2,TMED5,FAM69A
13	9p24.1	0.0014219	0.10027	4/21 (19)	1	chr9:4850981-5154021		1	JAK2§
14	4q12	0.0059892	0.0059892	1/21 (4.8)	2	chr4:54857738-55641110		1	KIT§
15	16p13.13	0.0059892	0.0059892	0 (0)	3	chr16:11182095-11549742		6	PRM1,PRM2,TNP2,SOCS1*,PRM3,C16orf75*
16	3q26.32	0.031292	0.028921	1/21 (4.8)	1	chr3:180271680-180444180		1	PIK3CA§
17	1q31.2	0.011853	0.04588	2/21 (9.5)	2	chr1:191339985-194462030		2	B3GALT2,CDC73*
18	12p12.2	0.061607	0.056246	4/21 (19)	3	chr12:19152568-20744916		4	PDE3A,PLEKHA5,AEBP2
19	9q21.13	0.04436	0.069492	8/21 (38)	3	chr9:28877541-107464639		300	hsa-let-7d,ABCA1,AQP7,FANCC*,FANCG*,FOXE1*,GNAQ*,NTRK2*, OMD*,OGN,PAX5*,PTCH1*,SYK*,TLE4*,TLN1,XPA*,NR4A3*,GDA SMC2,SLC44A1,SHC3,KIF27*,KIAA1161,TRPM6,RASEF PRUNE2*,SUSD3,ANKRD20A4
20	11q21	0.1034	0.10027	2/21 (9.5)	1	chr11:94505103-95144041		1	SESN3
21	14q11.2	0.11885	0.11677	1/21 (4.8)	1	chr14:20974951-22103677		7	SALL2,TOX4,OR10G3,OR10G2,OR4E2,METTL3*,RAB2B
22	10p12.1	0.010515	0.14931	10/21 (47.6)	0	chr10:28065041-28381788		1	ARMC4
23	1q31.3	0.01657	0.15708	2/21 (9.5)	1	chr1:196773682-197096850		2	hsa-mir-181a-1,PTPRC*
24	17q22	0.17815	0.17946	3/21 (14.3)	1	chr17:53335674-53438189		1	VEZF1
25	9q22.33	0.018726	0.4094	5/21 (23.8)	0	chr9:99498546-99706751		1	FOXE1*
NOTE: Numerical position based on human genome assembly hg18.
Residual q-values: the q-value of the peak region after removing amplifications or deletions that overlap other, more significant, peak regions
in the same chromosome.
[ ] the gene nearest to the GISTIC peak.
*Candidate Cancer genes according to the Network of Cancer Genes (NCG 5.0) available at http://ncg.kcl.ac.uk/index.php. An et. al., Nucl. Acids Res. (2016)
44 (D1): D992-D999. § genes affected by structural variation that overlap statistically significant copy number altered regions (Vogler C et al. PLoS ONE 5(12):
e15246. doi: 10.1371/journal.pone.0015246)
